# Supplementary material for: Recrystallization Mediates the Gelation of Amorphous Drugs: The Case of Acemetacin
Source: Pharmaceutics. 2023 Jan 8;15(1):219. doi: 10.3390/pharmaceutics15010219 (PMC9860709; doi:10.3390/pharmaceutics15010219)
Supplement: Supplementary file 1 [file pharmaceutics-15-00219-s001.zip]

Archive with 1 entries (1 files):
- pharmaceutics-2108746-supplementary.pdf
